# Supplementary material for: A Distinctive NAFLD Signature in Adipose Tissue from Women with Severe Obesity
Source: Int J Mol Sci. 2021 Sep 29;22(19):10541. doi: 10.3390/ijms221910541 (PMC8509058; doi:10.3390/ijms221910541)
Supplement: Supplementary file 1 [file ijms-22-10541-s001.zip]

Archive with 1 entries (1 files):
- ijms-1383221-supplementary.pdf
